# Supplementary material for: Impact of Early Intrapatient Variability of Tacrolimus Concentrations on the Risk of Graft-Versus-Host Disease after Allogeneic Stem Cell Transplantation Using High-Dose Post-Transplant Cyclophosphamide
Source: Pharmaceuticals (Basel). 2022 Dec 9;15(12):1529. doi: 10.3390/ph15121529 (PMC9784628; doi:10.3390/ph15121529)
Supplement: Supplementary file 1 [file pharmaceuticals-15-01529-s001.zip]

Archive with 1 entries (1 files):
- pharmaceuticals-2033039-supplementary.pdf
